# Supplementary material for: Faecal calprotectin is the biomarker that best distinguishes remission from different degrees of endoscopic activity in Crohn’s disease
Source: BMC Gastroenterol. 2020 Feb 13;20:35. doi: 10.1186/s12876-020-1183-x (PMC7020548; doi:10.1186/s12876-020-1183-x)
Supplement: Supplementary file 1 — Additional file 1: Supplementary material: Clincial, laboratorial and endoscopic data. [file 12876_2020_1183_MOESM1_ESM.xls]

## Sheet: Plan1
Clinical Data										Montreal			Laboratorial Data				Calprotectin	Colonoscopy
	gender	Tiopurina	5-ASA	Infliximabe	Adalimumabe	Metotrexate	Ciprofloxacino	Metronidazol	Prednisona	Idade ao Diagnóstico	Localização	Comportamento	PCR	Hb	Leucóctios	Plaquetas	Calm	SES-CD
1	1	sim	sim	não	sim	não	sim	não	não	A1	L3	B1P	<5	12.3	3800	175000	23.14	0
2	1	sim	sim	não	não	não	não	não	não	A2	L2	B2	3.1	12.6	3640	204000	30.8	6
3	2	não	não	não	não	não	não	não	não	A2	L1+L4	B3P	17.25	14.3	5910	214000	810.5	0
4	1	não	sim	não	não	não	não	não	não	A2	L3	B2	37.06	11.9	14870	461000	1800	22
5	1	sim	sim	não	não	não	não	não	não	A2	L2	B2	12	10.8	5200	268000	47.49	1
6	2	sim	sim	não	não	não	não	não	não	A2	L1	B3	6.5	14.2	3540	173000	101.3	0
7	2	sim	sim	não	não	não	não	não	sim	A2	L2	B1	15.63	12.5	3910	372000	426.7	3
8	2	sim	sim	não	não	não	não	não	sim	A2	L2	B1	5	14.2	7700	312000	426.7	6
9	2	não	não	não	não	não	não	não	sim	A2	L3	B1P	25.47	15.3	13270	296000	3969	15
10	2	não	sim	não	não	não	não	não	não	A3	L1	B2P	32	12.9	9250	423000	636.4	3
11	2	não	não	não	não	não	não	não	não	A3	L3	B1	36.67	11.5	5370	373000	153.7	0
12	1	sim	não	não	não	não	não	não	sim	A2	L3	B1	16.85	10.2	12820	485000	157.9	11
13	2	sim	não	não	não	não	não	não	sim	A2	L1+L4	B2	<6	13.8	4790	290000	30	0
14	2	não	não	não	não	não	não	não	não	A2	L1+L4	B2	<5	16.1	10050	309000	1020.1	3
15	1	sim	não	não	não	não	não	não	sim	A2	L3	B1P	16.42	9.8	13000	573000	386.2	23
16	1	não	não	não	não	não	não	não	sim	A2	L3	B1P	23.78	12	9440	383000	1131	36
17	1	sim	não	não	sim	não	não	não	não	A2	L1	B2	4.1	14.3	7500	331000	403	10
18	1	sim	não	não	sim	não	não	não	não	a2	L1	B2	4.6	14.5	7700	348000	1125	8
19	2	sim	sim	não	não	não	não	não	sim	A3	L3	B1P	43.47	12.7	18090	269000	1537	3
20	1	sim	sim	sim	não	não	não	não	sim	A2	L3	B1	39.91	13	7240	274000	>1800	31
21	2	não	sim	não	não	não	não	não	não	A3	L3	B1	1.76	15.9	7970	211000	384.3	6
22	2	não	não	não	não	não	sim	sim	não	A2	L1	B1P	23.67	11.5	4650	296000	1800	5
23	2	sim	sim	não	não	não	não	não	não	A2	L3	B2	8.03	14.2	3490	287000	79.2	1
24	2	não	não	não	não	não	não	não	não	A2	L3	B2	65.85	10.9	4430	364000	1800	19
25	2	sim	sim	não	não	não	não	não	não	A2	L2	B1P	12.94	13.8	5200	195000	198.5	16
26	1	não	sim	não	não	não	não	não	sim	A2	L1	B1P	neg	12.8	10110	292000	998.9	0
27	1	não	sim	não	não	não	não	não	sim	A2	L1	B1P	neg	12.8	8130	318000	256.6	6
28	2	sim	não	não	não	não	sim	sim	sim	a2	L3	B3	12	15.1	7980	321000	1473.8	4
29	2	não	sim	não	não	não	não	não	não	A2	L3	B1	5.32	15.9	7080	279000	90.7	0
30	1	sim	sim	não	não	não	não	não	sim	A2	L1	B2	<5	15.2	6490	286000	116	0
31	2	não	sim	não	não	não	não	não	não	A3	L1	B2	6.3	12.5	3700	165000	1515	0
32	2	sim	sim	não	não	não	não	não	não	A3	L1	B2	9.06	13.8	9820	253000	1800	12
33	1	sim	não	não	não	não	não	não	não	A2	L3	B2	<5	13.3	5650	266000	387.7	3
34	1	sim	sim	não	não	não	não	sim	sim	A2	L2	B1P	5.53	14.2	10980	315000	269.7	0
35	1	sim	sim	não	não	não	não	sim	sim	A2	L2	B1P	5.53	13.1	6300	342000	3249	14
36	1	sim	não	não	não	não	não	não	sim	A3	L1	B3	16.74	8.4	5890	311000	674	0
37	1	não	não	sim	não	não	não	não	sim	A2	L1	B1	22.83	13.2	7260	363000	343.2	9
38	2	sim	sim	não	não	não	não	não	sim	A1	L3	B1P	8.46	14.5	15310	497000	1812	7
39	2	sim	sim	não	sim	não	sim	não	não	A1	L3	B1P	48.66	12.4	6290	501000	1800	21
40	2	não	sim	não	não	não	não	não	sim	A1	L3	B1P	83.33	11.3	11140	609000	1749	5
41	1	sim	não	não	não	não	não	sim	não	A2	L2	B3P	4.58	14.5	5820	295000	547.7	0
42	1	não	não	não	sim	não	não	não	sim	A2	L2	B3P	51.3	12.4	6000	243000	3238	14
43	1	não	sim	não	sim	não	não	não	sim	A2	L2	B3P	40.9	12.8	7700	305000	1040	18
44	2	sim	não	não	não	não	não	não	sim	A2	L2	B2	44.38	11.2	9770	348000	>1800	28
45	2	não	não	não	não	não	não	não	não	A2	L1	B2	19.5	13	10070	336000	1573	10
46	2	não	não	não	não	não	não	não	sim	A1	L3	B2	44.29	5.5	9370	401000	1800	39
47	2	sim	sim	não	não	não	não	não	não	A2	L3	B1					692	6
48	2	sim	não	sim	não	não	não	não	não	A2	L3	B1	8	15.4	5760	256000	497.5	17
49	1	sim	sim	sim	não	não	não	não	não	A2	L2	B1P	11.02	12.5	8370	289000	1516.2	0
50	1	não	não	não	não	não	não	não	não	A3	L1	B2	<5	12.8	3900	242000	33.8	0
51	1	não	não	não	não	não	não	não	não	A2	L3	B1	10.8	17.4	7210	249000	126	0
52	1	sim	sim	não	não	não	sim	não	não	A3	L3	B2P	<5	13.1	6800	360000	29.05	0
53	1	sim	não	não	sim	não	não	não	sim	A2	L1	B2	<5	13.9	7180	379000	1471.9	0
54	1	sim	não	não	não	não	não	não	sim	A3	L3	B2	14.4	12	4530	405000	236.6	0
55	1	sim	não	não	não	não	não	não	sim	A3	L2	B2P	202.34	10.5	6000	340000	2474	20
56	2	sim	sim	não	não	não	não	não	não	A2	L1	B1	4	17.4	4900	195000	748.6	11
57	2	sim	sim	sim	não	não	não	não	não	A1	L3	B1P	<5	9.1	10010	591000	710.13	0
58	1	sim	sim	não	não	não	não	não	não	A3	L2	B2	<5	12.8	10100	386000	1800	6
59	1	sim	sim	não	não	não	não	não	sim	A2	L3	B1	32.1	12.8	9100	244000	942	33
60	1	Sim	não	Sim	não	não	não	não	não	A1	L3	B1	<5	13.7	5420	193000	185.9	0
61	1	sim	sim	não	não	não	não	não	não	A1	L3	B1	27.67	12.4	4080	385000	824.5	14
62	2	tacrolimus	não	não	não	não	não	não	não	A3	L1	B2	19.3	15.1	6950	190000	795	11
63	2	sim	não	sim	não	não	não	não	não	A2	L3	B2P	<5	9.6	6030	202000	409.8	0
64	2	sim	não	não	não	não	não	não	sim	A2	L3	B3	23.42	10.8	6430	467000	654.9	6
65	1	não	não	não	não	não	não	não	não	A2	L3	B1	8.9	13.6	8100	191000	277	9
66	1	sim	sim	não	não	não	sim	não	não	A3	L3	B3P	<5	13.4	2420	214000	199.3	4
67	1	não	sim	não	não	não	não	não	não	A3	L3	B1	<5	12.3	8220	218000	122.8	0
68	2	sim	não	sim	não	não	não	não	sim	A2	L3	B1	7.04	14	5490	284000	1192	23
69	2	sim	não	sim	não	não	não	não	sim	A2	L3	B1	16.09	16.1	7260	406000	1621	34
70	1	não	sim	não	não	sim	não	não	sim	A2	L3	B1	15.18	12.7	11410	360000	314.4	18
71	2	sim	sim	não	não	não	não	não	não	A2	L1	B3	17.5	11.4	3990	277000	1182	0
72	1	sim	não	não	não	não	não	não	sim	A3	L1	B3	2.62	15.2	6440	398000	535	0
73	1	sim	não	não	não	não	não	não	não	A2	L1	B2	0.6	14.3	5720	216000	1800	3
74	1	sim	não	não	não	não	não	não	sim	A2	L1	B3	<5	11.5	3660	239000	842.7	0
75	2	sim	não	não	não	não	sim	sim	não	A2	L1	B1P	32.8	14.4	5200	311000	1561	6
76	2	sim	não	não	não	não	sim	sim	não	A2	L1	B1P	12.5	14.1	6800	300000	536.6	6
77	2	sim	sim	sim	não	não	não	não	sim	A2	L2	B1P	9.3	14.8	5000	273000	175.2	17
78	2	sim	sim	não	não	não	não	não	sim	A2	L2	B1P	17	14.7	6480	293000	381.2	32
79	2	não	não	não	não	não	não	não	não	A3	L1	B3	25.36	14.5	5200	257000	76.1	4
80	2	sim	sim	não	não	não	não	não	não	A3	L1	B3	24.75	14.2	7250	314000	1037.5	4
